# Supplementary material for: Defining the Species Micromonospora saelicesensis and Micromonospora noduli Under the Framework of Genomics
Source: Front Microbiol. 2018 Jun 25;9:1360. doi: 10.3389/fmicb.2018.01360 (PMC6026663; doi:10.3389/fmicb.2018.01360)
Supplement: Table S1 — Genome sequence accession numbers of strains used in this work. [file Table_1.XLSX]

## Sheet: mapall
Table S1. Genome sequence accession numbers of strains used in this work
Strain	Accession number
Actinoplanes derwentensis DSM 43941	NZ_LT629758
Actinoplanes globisporus DSM 43857T	NZ_ARBJ00000000
Actinoplanes missouriensis NBRC 102363T	NC_017093
Actinoplanes utahensis NRRL 12052	NZ_JRTT00000000
Catelliglobosispora koreensis DSM 44566T	NZ_ARBL00000000
GAR05	PXXW00000000
GAR06	PYAH00000000
Hamadaea tsunoensis DSM 44101T	NZ_AUAX00000000
LAH08	PYAA00000000
Longispora albida DSM 44784T	NZ_ARBS00000000
Lupac 06	PYAJ00000000
Lupac 07	PYAB00000000
MED15	PYAC00000000
Micromonospora aurantiaca ATCC 27029T	NC_014391
Micromonospora aurantiaca DSM 45487	NZ_FMHX00000000
Micromonospora aurantiaca L5	NC_014815
Micromonospora aurantinigra DSM 44815T	NZ_LT594323
Micromonospora avicinniae DSM 45758T	NZ_FTNF00000000
Micromonospora carbonacea DSM 43168T	NZ_FMCT00000000
Micromonospora chaiyaphumensis DSM 45246T	NZ_FMCS00000000
Micromonospora chalcea DSM 43026T	MAGP00000000
Micromonospora chersina DSM 44151T	NZ_FMIB00000000
Micromonospora chokoriensis DSM 45160T	NZ_LT607409
Micromonospora citrea DSM 43903T	NZ_FMHZ00000000
Micromonospora coriariae DSM 44875T	NZ_LT607412
Micromonospora coxensis DSM 45161T	NZ_LT607753
Micromonospora cremea DSM 45599T	NZ_FSQT00000000
Micromonospora eburnea DSM 44814T	NZ_FMHY0000000
Micromonospora echinaurantiaca DSM 43904T	NZ_LT607750
Micromonospora echinofusca DSM 43913T	NZ_LT607733
Micromonospora echinospora DSM 1040	jgi_1043257
Micromonospora echinospora DSM 43816T	NZ_LT607413
Micromonospora endolithica DSM 44398T	jgi_1043245
Micromonospora haikouensis DSM 45626T	NZ_FMCW00000000
Micromonospora halophytica DSM 43171T	NZ_FMDN00000000
Micromonospora humi DSM 45647T	NZ_FMDM00000000
Micromonospora inositola DSM 43819T	NZ_LT607754
Micromonospora inyonensis DSM 46123T	NZ_FMHU00000000
Micromonospora krabiensis DSM 45344T	NZ_LT598496
Micromonospora lupini Lupac 08	NZ_CAIE00000000
Micromonospora marina DSM 45555T	NZ_FMCV00000000
Micromonospora matsumotoense DSM 44100T	NZ_FMCU00000000
Micromonospora mirobrigensis DSM 44830T	NZ_FMCX00000000
Micromonospora narathiwatensis DSM 45248T	NZ_LT594324
Micromonospora nigra DSM 43818T	NZ_FMHT00000000
Micromonospora noduli GUI43T	PYAK00000000
Micromonospora olivasterospora DSM 43868T	jgi_1043242
Micromonospora pallida DSM 43817T	NZ_FMHW00000000
Micromonospora pattaloongensis DSM 45245T	NZ_FNPH00000000
Micromonospora peucetia DSM 43363T	NZ_FMIC00000000
Micromonospora pisi DSM 45175T	jgi_1067754
Micromonospora purpureochromogenes DSM 43821T	NZ_LT607410
Micromonospora rhizosphaerae DSM 45431T	NZ_FMHV00000000
Micromonospora rifamycinica DSM 44983T	NZ_LT607752
Micromonospora rosaria DSM 803T	NZ_LRQV00000000
Micromonospora saelicesensis DSM 44871T	NZ_FMCR00000000
Micromonospora sagamiensis DSM 43912T	jgi_1043248
Micromonospora sediminicola DSM 45794T	NZ_FLRH00000000
Micromonospora siamensis DSM 45097T	NZ_LT607751
Micromonospora tulbaghiae DSM 45142T	NZ_FMCQ00000000
Micromonospora viridifaciens DSM 43909T	NZ_LT607411
Micromonospora wenchangensis CCTCC AA 2012002T	NZ_MZMV00000000
Micromonospora yangpuensis DSM 45577T	NZ_FMIA00000000
Micromonospora zamorensis DSM 45600T	NZ_LT607755
ONO23	PYAD00000000
ONO86	PYAE00000000
PSN01	PYAI00000000
PSN13	PYAG00000000
Salinispora arenicola CNH643T	AIIF00000000
Salinispora pacifica CNR114T	NZ_AZWO00000000
