# Supplementary material for: Defining the Species Micromonospora saelicesensis and Micromonospora noduli Under the Framework of Genomics
Source: Front Microbiol. 2018 Jun 25;9:1360. doi: 10.3389/fmicb.2018.01360 (PMC6026663; doi:10.3389/fmicb.2018.01360)
Supplement: Table S3 — Pair-wise OGRI values for ANI, OrthoANI and dDDH between M. saelicesensis (Group I) and M. noduli (Group II) strains. [file Table_3.XLSX]

## Sheet: Hoja1
	Table S3. Pair-wise OGRI values for ANI, OrthoANI and dDDH between M. saelicesensis (Group I) and M. noduli (Group II) strains
A	A. ANI
			M. saelicesensis (Group I)						M. noduli (Group II)
			DSM 44871T	GAR05	GAR06	Lupac 06	PSN01	PSN13	GUI43T	LAH08	Lupac 07	MED15	ONO23	ONO86
	M. saelicesensis (Group I)	DSM 44871T	-	99.11	99.09	99.13	99.12	97.82	96.64	96.23	96.59	96.59	96.62	96.59
		GAR05	99.11	-	99.18	99.19	99.16	97.80	96.68	96.63	96.55	96.61	96.61	96.54
		GAR06	99.09	99.18	-	99.10	99.13	97.78	96.61	96.54	96.52	96.52	96.54	96.52
		Lupac 06	99.13	99.19	99.10	-	99.16	97.87	96.63	96.63	96.61	96.61	96.63	96.60
		PSN01	99.12	99.16	99.13	99.16	-	97.76	96.61	96.60	96.63	96.65	96.65	96.58
		PSN13	97.82	97.80	97.78	97.87	97.76	-	96.55	96.58	96.58	96.59	96.58	96.56
	M. noduli (Group II)	GUI43T	96.64	96.68	96.61	96.63	96.61	96.55	-	99.09	99.09	99.09	99.05	99.09
		LAH08	96.23	96.63	96.54	96.63	96.60	96.58	99.09	-	99.17	99.16	99.19	99.13
		Lupac 07	96.59	96.55	96.52	96.61	96.63	96.58	99.09	99.17	-	99.17	99.07	99.17
		MED15	96.59	96.61	96.52	96.61	96.65	96.59	99.09	99.16	99.17	-	99.16	99.16
		ONO23	96.62	96.61	96.54	96.63	96.65	96.58	99.05	99.19	99.07	99.16	-	99.14
		ONO86	96.59	96.54	96.52	96.60	96.58	96.56	99.09	99.13	99.17	99.16	99.14	-
B	B. OrthoANI
			M. saelicesensis (Group I)						M. noduli (Group II)
			DSM 44871T	GAR05	GAR06	Lupac 06	PSN01	PSN13	GUI43T	LAH08	Lupac 07	MED15	ONO23	ONO86
	M. saelicesensis (Group I)	DSM 44871T	-	99.16	99.18	99.19	99.19	97.97	96.82	96.83	96.80	96.78	96.87	96.83
		GAR05	99.16	-	99.25	99.23	99.21	97.97	96.82	96.81	96.76	96.85	96.80	96.81
		GAR06	99.18	99.25	-	99.18	99.22	97.94	96.79	96.80	96.73	96.72	96.76	96.81
		Lupac 06	99.19	99.23	99.18	-	99.21	98.02	96.82	96.78	96.81	96.82	96.86	96.81
		PSN01	99.19	99.21	99.22	99.21	-	97.91	96.82	96.80	96.84	96.83	96.90	96.78
		PSN13	97.97	97.97	97.94	98.02	97.91	-	96.79	96.77	96.81	96.79	96.84	96.82
	M. noduli (Group II)	GUI43T	96.82	96.82	96.79	96.82	96.82	96.79	-	99.15	99.14	99.13	99.12	99.14
		LAH08	96.83	96.81	96.80	96.78	96.80	96.77	99.15	-	99.22	99.22	99.22	99.21
		Lupac 07	96.80	96.76	96.73	96.81	96.84	96.81	99.14	99.22	-	99.23	99.15	99.22
		MED15	96.78	96.85	96.72	96.82	96.83	96.79	99.13	99.22	99.23	-	99.20	99.20
		ONO23	96.87	96.80	96.76	96.86	96.90	96.84	99.12	99.22	99.15	99.20	-	99.21
		ONO86	96.83	96.81	96.81	96.81	96.78	96.82	99.14	99.21	99.22	99.20	99.21	-
C	C. dDDH
			M. saelicesensis (Group I)						M. noduli (Group II)
			DSM 44871T	GAR05	GAR06	LUPAC06	PSN01	PSN13	GUI43T	LAH08	LUPAC07	MED15	ONO23	ONO86
	M. saelicesensis (Group I)	DSM 44871T	-	92.5	92.9	92.7	92.8	81.3	71.2	71.3	71.3	71.1	71.3	71.5
		GAR05	92.5	-	93.7	93.2	93.0	81.2	71.5	71.5	71.0	71.4	71.3	71.5
		GAR06	92.9	93.7	-	93.0	93.1	81.0	71.3	71.2	71.2	71.1	71.3	71.3
		LUPAC06	92.7	93.2	93.0	-	93.0	81.5	71.2	71.3	71.3	71.2	71.3	71.6
		PSN01	92.8	93.0	93.1	93.0	-	81.0	71.6	71.2	71.4	71.4	71.4	71.2
		PSN13	81.3	81.2	81.0	81.5	81.0	-	71.3	71.5	71.4	71.5	71.6	71.8
	M. noduli (Group II)	GUI43	71.2	71.5	71.3	71.2	71.6	71.3	-	92.5	92.7	92.6	92.3	92.8
		LAH08	71.3	71.5	71.2	71.3	71.2	71.5	92.5	-	93.1	93.3	93.8	93.1
		LUPAC07	71.3	71.0	71.2	71.3	71.4	71.4	92.7	93.1	-	93.2	92.5	93.5
		MED15	71.1	71.4	71.1	71.2	71.4	71.5	92.6	93.3	93.2	-	93.1	93.2
		ONO23	71.3	71.3	71.3	71.3	71.4	71.6	92.3	93.8	92.5	93.1	-	93.3
		ONO86	71.5	71.5	71.3	71.6	71.2	71.8	92.8	93.1	93.5	93.2	93.3	-
