# Supplementary material for: Defining the Species Micromonospora saelicesensis and Micromonospora noduli Under the Framework of Genomics
Source: Front Microbiol. 2018 Jun 25;9:1360. doi: 10.3389/fmicb.2018.01360 (PMC6026663; doi:10.3389/fmicb.2018.01360)
Supplement: Table S6 — BIOLOG phenotypic profiles of M. saelicesensis and M. noduli strains. +, positive; –, negative; c, conflicting. [file Table_6.XLSX]

## Sheet: Hoja1
Table S6. BIOLOG phenotypic profiles for M. saelicesnsis and M. noduli strains
+, positive; -, negative; c, conflicting
	M. saelicesensis (Group I)						M. noduli (Group II)
	Lupac 09T	Lupac 06	GAR05	GAR06	PSN01	PSN13	GUI43T	MED15	ONO23	ONO86	Lupac 07	LAH08
Dextrin	+	+	+	+	+	+	+	c	+	+	+	+
D-Maltose	+	+	+	+	+	+	+	+	+	+	+	+
D-Trehalose	c	-	+	+	-	+	+	+	c	+	+	c
D-Cellobiose	+	+	+	+	+	+	+	+	+	+	+	+
β-Gentiobiose	+	+	+	+	+	+	+	+	+	+	+	+
Sucrose	+	+	+	+	+	+	+	+	+	+	+	+
Turanose	+	+	+	+	+	+	+	+	+	+	+	+
Stachyose	+	c	-	c	c	-	-	-	+	c	c	+
pH 6	+	+	+	+	+	+	+	+	+	c	+	+
pH 5	-	-	-	-	-	-	-	-	-	-	-	-
D-Raffinose	+	c	+	+	+	+	+	+	+	+	+	+
α-D-Lactose	-	c	c	-	-	-	-	+	+	+	-	+
D-Melibiose	+	+	+	+	+	+	+	+	+	+	+	+
β-Methyl-D-Glucoside	+	c	+	+	+	+	+	+	+	+	+	+
D-Salicin	c	c	+	c	+	+	c	+	+	+	+	+
N-Acetyl-D-Glucosamine	c	+	c	-	c	-	-	+	+	c	-	+
N-Acetyl-β-D-Mannosamine	c	c	-	-	-	-	+	c	+	+	c	+
N-Acetyl-D-Galactosamine	+	c	c	c	c	-	+	+	+	c	-	+
N-Acetyl-Neuraminic Acid	-	-	c	-	-	+	-	-	-	-	-	-
1% NaCl	+	+	c	+	+	c	+	+	+	c	+	+
4% NaCl	-	-	-	-	-	-	-	-	-	-	-	-
8% NaCl	-	-	c	-	-	-	-	-	-	-	-	-
D-Glucose	+	+	+	+	+	+	+	+	+	+	+	+
D-Mannose	+	+	+	+	+	+	+	+	+	+	+	+
D-Fructose	+	+	+	+	+	+	+	+	+	+	+	+
D-Galactose	+	+	+	+	+	+	+	+	+	+	+	+
3-O-Methyl-D-Glucose	c	+	-	+	+	c	c	+	+	+	-	+
D-Fucose	-	-	-	-	-	-	-	c	c	-	-	c
L-Fucose	+	+	+	+	+	+	+	+	+	+	+	+
L-Rhamnose	c	c	-	-	-	+	+	+	+	-	+	+
Inosine	+	c	c	c	+	c	-	c	-	+	c	-
1% Sodium Lactate	+	+	+	+	c	+	+	+	+	-	+	+
Fusidic Acid	-	-	-	-	-	-	-	-	-	-	-	-
D-Serine #2	-	-	-	-	-	-	-	-	-	-	-	-
D-Sorbitol	c	c	-	+	c	+	+	c	+	c	-	+
D-Mannitol	-	c	-	-	-	+	-	-	-	-	-	c
D-Arabitol	-	c	-	-	-	-	-	-	-	-	-	-
myo-Inositol	c	c	-	-	-	-	-	-	-	c	-	c
Glycerol	-	c	c	+	c	-	-	c	-	-	-	-
D-Glucose-6-Phosphate	+	c	+	+	+	+	+	+	+	+	+	+
D-Fructose-6-Phosphate	+	c	+	+	+	+	+	+	c	+	+	+
D-Aspartic Acid	-	-	-	-	+	-	-	-	-	-	-	-
D-Serine #1	-	-	-	-	-	-	-	-	-	-	-	-
Troleandomycin	-	-	-	-	-	-	-	-	-	-	-	-
Rifamycin SV	+	+	+	+	+	+	+	+	+	+	+	+
Minocycline	-	-	-	-	-	-	-	-	-	-	-	-
Gelatin	+	+	+	c	+	+	+	+	+	+	+	+
Gly-Pro	c	c	-	+	c	c	-	-	c	-	c	-
L-Alanine	+	c	-	c	-	+	+	-	+	+	+	c
L-Arginine	-	c	+	-	+	+	-	+	-	+	+	-
L-Aspartic Acid	+	+	+	+	+	+	+	+	-	+	+	+
L-Glutamic Acid	+	+	+	+	+	+	+	+	+	+	+	+
L-Histidine	-	c	-	-	-	-	-	-	-	-	-	-
L-Pyroglutamic Acid	c	c	c	-	-	-	-	-	-	c	-	c
L-Serine	-	-	-	-	c	-	-	-	-	-	c	-
Lincomycin	-	+	-	+	-	-	c	-	+	-	-	c
Guanidine Hydrochloride	-	-	-	-	-	-	-	-	-	-	-	-
Niaproof	-	-	-	-	-	-	-	-	-	-	-	-
Pectin	c	-	+	+	+	+	+	-	-	+	+	-
D-Galacturonic Acid	-	-	+	+	+	c	+	c	-	+	c	c
L-Galactonic Acid-γ-Lactone	-	-	-	-	-	-	-	c	-	-	-	-
D-Gluconic Acid	c	-	c	+	-	+	c	+	c	+	+	c
D-Glucuronic Acid	-	-	c	c	c	+	-	c	-	c	c	-
Glucuronamide	-	-	-	-	-	-	-	-	-	-	-	-
Mucic Acid	-	c	c	c	-	-	-	-	-	-	c	-
Quinic Acid	-	-	-	-	-	-	c	c	-	-	c	-
D-Saccharic Acid	c	c	-	-	-	-	-	-	-	c	c	-
Vancomycin	-	-	-	-	-	-	-	-	-	-	-	-
Tetrazolium Violet	-	-	-	-	-	-	-	-	-	-	-	-
Tetrazolium Blue	-	-	-	-	-	-	-	-	-	-	-	-
p-Hydroxy-Phenylacetic Acid	-	-	-	-	-	-	-	-	-	-	-	-
Methyl Pyruvate	+	+	+	c	+	+	+	c	+	+	+	+
D-Lactic Acid Methyl Ester	c	c	c	+	+	-	c	+	c	+	+	+
L-Lactic Acid	-	c	c	c	+	c	-	-	-	-	-	c
Citric Acid	-	c	-	-	-	-	-	-	-	-	-	-
α-Keto-Glutaric Acid	-	c	+	c	+	c	-	+	-	-	c	-
D-Malic Acid	-	c	-	c	-	-	-	+	c	-	-	-
L-Malic Acid	+	+	+	+	+	+	+	+	+	+	+	+
Bromo-Succinic Acid	+	+	+	+	+	+	-	-	-	+	+	-
Nalidixic Acid	+	+	+	+	+	+	+	+	+	+	c	+
Lithium Chloride	+	-	-	-	-	-	+	-	+	-	-	-
Potassium Tellurite	c	-	-	c	-	-	c	-	+	-	-	+
Tween 40	+	+	+	+	+	+	+	+	+	c	+	+
γ-Amino-n-Butyric Acid	-	c	-	-	-	-	-	-	-	-	-	-
α-Hydroxy-Butyric Acid	-	c	c	-	-	-	-	-	-	-	-	-
β-Hydroxy-Butyric Acid	+	c	+	+	+	+	+	+	-	-	+	+
α-Keto-Butyric Acid	-	c	c	-	-	-	-	-	-	-	-	-
Acetoacetic Acid	+	-	+	+	+	+	+	+	+	+	+	+
Propionic Acid	+	+	+	+	+	+	+	-	c	+	+	-
Acetic Acid	+	+	+	+	+	+	+	+	+	+	+	-
Sodium Formate	c	c	-	-	-	-	-	-	-	c	-	-
Aztreonam	+	+	+	+	+	+	+	-	+	+	+	c
Butyric Acid	-	-	-	-	-	-	-	-	-	-	c	-
Sodium Bromate	c	-	-	-	-	-	c	-	+	-	-	-
