# Supplementary material for: Defining the Species Micromonospora saelicesensis and Micromonospora noduli Under the Framework of Genomics
Source: Front Microbiol. 2018 Jun 25;9:1360. doi: 10.3389/fmicb.2018.01360 (PMC6026663; doi:10.3389/fmicb.2018.01360)
Supplement: Table S7 — Carbon source substrates tested at different times using the same laboratory conditions. +, positive; –, negative; w, weak. [file Table_7.XLSX]

## Sheet: Hoja1
Table S7. Carbon source substrates tested at different times using the same laboratory conditions
+, positive; -, negative; w, weak
	M. saelicesensis (Group I)											M noduli (Group II)
	Lupac 06			GAR05		GAR06		PSN01		PSN13		MED15		ONO23		ONO86		Lupac 07			LAH08
	2007	2016	2017	2016	2017	2016	2017	2016	2017	2016	2017	2016	2017	2016	2017	2016	2017	2007	2016	2017	2016	2017
D-Maltose	+	+	+	+	+	+	+	+	+	+	+	+	+	w	+	+	+	+	+	+	+	+
D-Trehalose	-	+	+	+	+	+	+	+	+	+	+	+	+	w	+	+	+	-	+	+	+	w
D-Cellobiose	+	+	+	+	+	+	+	+	+	+	+	+	+	+	+	+	+	+	+	+	+	+
Sucrose	+	+	+	+	+	+	+	+	+	+	+	+	+	+	+	+	+	+	+	+	+	+
D-Raffinose	+	+	+	+	+	+	+	+	+	+	+	+	+	+	+	+	+	+	+	+	+	+
D-Mannose	+	+	+	+	+	+	+	+	+	+	+	+	+	+	+	+	+	+	+	+	+	+
D-Galactose	+	+	+	+	+	+	+	+	+	+	+	+	+	+	+	+	+	+	+	+	+	+
L-Rhamnose	-	-	-	-	-	-	-	-	w	+	w	-	+	+	+	+	+	+	+	+	+	+
D-Serine	-	w	w	w	-	-	-	-	w	-	w	-	-	w	w	w	w	-	w	-	-	w
L-Alanine	-	+	+	+	+	+	+	+	+	+	+	+	+	+	+	+	+	-	+	+	+	+
L-Arginine	-	+	+	+	+	+	+	+	+	+	+	+	+	+	+	+	+	+	+	+	+	+
L-Histidine	+	+	+	+	+	+	+	+	+	+	+	+	+	+	+	+	+	-	+	+	+	+
L-Arabinose	+	+	+	+	+	+	+	+	+	+	+	+	+	+	+	+	+	+	+	+	+	+
Lysine	-	-	-	-	-	-	-	-	-	-	-	-	-	-	-	-	-	-	-	-	-	-
L-Proline	-	-	-	-	-	-	-	-	-	-	-	-	-	-	-	-	-	-	-	-	-	-
Sorbose	-	-	-	-	w	-	w	-	-	-	-	-	-	-	-	-	-	-	-	-	-	-
Valine	-	-	-	-	-	w	-	-	-	-	-	-	-	-	-	-	-	-	-	-	-	-
xylitol	-	-	-	-	-	-	-	-	-	-	-	-	-	-	-	-	-	-	-	-	-	-
myo-Inositol	+	-	-	-	-	-	-	-	-	-	-	-	-	-	-	-	-	+	-	-	-	-
